# Supplementary material for: Identification of atrial fibrillation-related genes through transcriptome data analysis and Mendelian randomization
Source: Front Cardiovasc Med. 2024 Jul 11;11:1414974. doi: 10.3389/fcvm.2024.1414974 (PMC11269132; doi:10.3389/fcvm.2024.1414974)
Supplement: Supplementary file 1 [file Table1.xlsx]

## Sheet: Table S1
Table S1 - DEGs in AF samples
id	logFC	AveExpr	t	P.Value	adj.P.Val	direction
FCGR3A	2.24056	6.99703	6.38801	2.70572e-07	0.000515801	up
CXCR2	2.00612	6.72499	5.88121	1.22625e-06	0.00122349	up
S100A12	1.94587	7.00498	5.43213	4.7087e-06	0.00201021	up
FCGR3B	1.65059	8.31052	5.20358	9.33712e-06	0.00292597	up
IGKV1OR2-108	1.57661	8.57932	3.28424	0.00237378	0.0400898	up
S100A8	1.5618	7.8039	4.52075	7.11267e-05	0.00658742	up
RGS18	1.54857	6.4549	5.89763	1.16749e-06	0.00122349	up
S100A9	1.53852	9.30974	4.52593	7.00492e-05	0.006514	up
MNDA	1.45272	8.37027	5.2518	8.08214e-06	0.00280132	up
TNFRSF17	1.38545	4.62069	3.2641	0.00250556	0.0414142	up
CFD	1.3656	11.7684	3.36368	0.00191582	0.0358643	up
AC128677.4	1.31647	8.3027	3.3745	0.00186043	0.035221	up
CLC	1.3164	6.01231	4.60137	5.60741e-05	0.00599417	up
TYROBP	1.30066	9.39291	4.78754	3.23021e-05	0.00454014	up
NRAP	1.29408	8.10318	3.78028	0.000604624	0.0196468	up
CHGB	1.27914	9.34038	3.61309	0.000965758	0.0248512	up
EVI2B	1.27486	8.59812	6.03036	7.85097e-07	0.00110995	up
PROK2	1.22048	4.16352	4.73124	3.81771e-05	0.00490278	up
BCL2A1	1.19208	6.29571	3.72953	0.000697476	0.0208024	up
C16orf54	1.17822	6.58041	4.27724	0.000145181	0.00950608	up
B3GALT2	1.16505	7.88439	3.13158	0.00356317	0.0497323	up
FCER1G	1.14717	8.85584	5.4266	4.78744e-06	0.00201021	up
LY96	1.1389	9.20296	3.28664	0.00235853	0.0399896	up
HLA-DRA	1.13309	11.9604	6.01383	8.24846e-07	0.00110995	up
CSRP3	1.115	13.0649	3.54788	0.0011571	0.0272885	up
HTR2B	1.11339	7.51222	3.47495	0.00141442	0.0306694	up
MS4A7	1.1121	8.16493	4.75287	3.58042e-05	0.00473062	up
PLAC8	1.10829	6.66529	4.98298	1.80522e-05	0.00351307	up
S100A4	1.0998	11.5603	5.90247	1.15071e-06	0.00122349	up
CPA3	1.09848	8.59558	3.83565	0.000517012	0.0182393	up
PPIB	1.09644	10.726	4.37605	0.000108789	0.0083793	up
SELL	1.07765	8.13608	4.70099	4.17594e-05	0.00500151	up
NCF2	1.07378	7.60741	6.01745	8.15968e-07	0.00110995	up
ATP8B4	1.07257	6.69291	5.4708	4.1934e-06	0.00201021	up
LOC101927990	1.05626	6.47245	3.92963	0.000395769	0.015828	up
GLIPR2	1.04844	7.78304	6.90493	5.88714e-08	0.000224457	up
GAPT	1.04798	4.91381	4.72752	3.86017e-05	0.00490585	up
MRPS6	1.03876	9.70197	4.30612	0.000133457	0.00915997	up
SNX7	1.03574	9.63442	3.4641	0.00145713	0.0310946	up
GPR34	1.03538	9.42964	3.99413	0.000329115	0.0144508	up
EAPP	1.03526	9.3708	3.87054	0.000468283	0.0172503	up
SCN7A	1.03232	7.78214	4.02756	0.000299016	0.0137355	up
DHRS9	0.998975	10.3543	5.09745	1.28254e-05	0.0032241	up
VNN2	0.992055	7.11521	4.30785	0.000132787	0.00915997	up
COL15A1	0.987627	11.1783	4.97312	1.8591e-05	0.00351307	up
PILRA	0.972001	6.36929	7.73279	5.37937e-09	7.60192e-05	up
GLUL	0.96836	9.19942	4.15856	0.00020494	0.0111124	up
TMED2	0.9612	10.009	3.50466	0.00130355	0.0289616	up
TRIM22	0.955997	10.2598	4.0663	0.000267493	0.0128285	up
LINC00657	0.943087	9.5639	3.44576	0.00153215	0.0320378	up
ID1	0.941482	11.304	5.79716	1.57706e-06	0.00138757	up
ALYREF	0.934581	7.80123	7.65862	6.6462e-09	7.60192e-05	up
FAM96B	0.92337	10.6074	3.46597	0.00144965	0.0310814	up
C8orf4	0.923325	8.26947	3.77578	0.000612338	0.0197498	up
AP3S1	0.918003	10.9287	4.2105	0.000176287	0.0104747	up
P2RY13	0.916896	6.7086	5.49056	3.95225e-06	0.00197971	up
MPEG1	0.912303	8.97361	4.19594	0.000183897	0.0105965	up
MITD1	0.911555	7.91322	3.27049	0.00246298	0.0409405	up
PKIB	0.911513	4.38987	3.93564	0.000389037	0.0157371	up
TMEM256	0.911286	9.46348	4.20733	0.000177918	0.0104859	up
CRTAM	0.907106	5.349	3.84819	0.000498949	0.0177511	up
LYVE1	0.904618	8.97799	3.66766	0.000829492	0.0226979	up
LRIF1	0.899706	7.82362	3.16295	0.00327993	0.047284	up
CMTM2	0.89327	6.07071	4.80305	3.08475e-05	0.00451128	up
OST4	0.891038	11.5456	3.72807	0.00070034	0.0208335	up
HLA-DPB1	0.8886	9.2964	5.03725	1.53524e-05	0.00336294	up
MAP3K1	0.884961	7.15034	3.99547	0.000327854	0.0144231	up
GPR160	0.883071	6.44488	3.41407	0.0016706	0.0335234	up
CNN3	0.881786	9.63533	3.3765	0.00185035	0.0352144	up
UBE2M	0.880144	8.89134	4.88976	2.3834e-05	0.00409945	up
TGFBR2	0.874858	9.18431	4.59686	5.68263e-05	0.00600888	up
FPR3	0.866099	7.38121	4.47192	8.2117e-05	0.00713882	up
CSF2RB	0.865479	7.66312	4.35177	0.000116798	0.00858454	up
QPCT	0.864494	6.56118	4.64614	4.9123e-05	0.00553565	up
FAM216B	0.86302	8.16994	3.16477	0.00326423	0.0472612	up
CCR2	0.862044	5.88134	3.78208	0.00060156	0.0195997	up
RAC2	0.857718	7.68777	4.2892	0.00014021	0.00942171	up
ITGA4	0.853641	5.33201	3.24401	0.00264398	0.042475	up
GNB2	0.851835	8.99192	3.77752	0.000609352	0.0197444	up
UTS2	0.851087	4.42844	3.1445	0.0034438	0.0487502	up
SRPX	0.850342	10.7495	3.39161	0.00177592	0.034508	up
FHL2	0.849849	11.0965	4.00036	0.000323287	0.0143324	up
FMO2	0.846899	10.4435	3.16595	0.00325399	0.0472001	up
CXCR4	0.842369	9.1568	4.27057	0.000148031	0.00957764	up
PLA2G7	0.83994	4.67634	4.97387	1.85495e-05	0.00351307	up
MGAM	0.839703	4.28066	3.73332	0.000690091	0.0207746	up
PSMB3	0.83696	10.8394	4.43209	9.23085e-05	0.00765091	up
MIR100HG	0.835417	9.33665	3.52006	0.00124941	0.0284236	up
C1QC	0.831553	9.76979	5.12285	1.18876e-05	0.00316211	up
TTC37	0.827425	7.84192	3.52195	0.00124294	0.0284236	up
USO1	0.824984	9.16314	3.75191	0.000654945	0.0204104	up
FBLN5	0.820869	10.3699	3.37652	0.00185023	0.0352144	up
FLI1	0.819237	6.69249	5.63687	2.54915e-06	0.00161978	up
RAB8B	0.817712	7.63549	3.78514	0.000596385	0.0195997	up
AMFR	0.815964	7.06852	3.72894	0.000698635	0.0208099	up
MRPL54	0.813869	9.53095	3.18706	0.00307698	0.0457963	up
IFIT2	0.813523	7.37719	4.007	0.000317189	0.0142275	up
TXNIP	0.81114	12.0569	4.15602	0.000206452	0.0111124	up
FMO3	0.808461	7.20599	3.58849	0.00103405	0.0257119	up
HSPE1	0.801753	9.80707	3.45882	0.00147836	0.0313428	up
FCN1	0.800912	7.19856	3.90081	0.000429657	0.016659	up
KLRC3	0.800323	4.16756	3.7915	0.000585766	0.0193641	up
HSP90AB1	0.796539	11.2889	4.09257	0.000247988	0.0123594	up
TLR4	0.791943	7.11807	3.73374	0.000689276	0.0207746	up
EPB41L2	0.791313	7.99736	4.85117	2.67352e-05	0.00427688	up
MZB1	0.787512	6.47409	3.36421	0.00191308	0.0358425	up
CRHBP	0.783681	6.47497	3.22566	0.00277666	0.0434169	up
MPC2	0.781356	9.56936	3.24995	0.00260231	0.0422501	up
GZMA	0.773501	7.65081	3.5986	0.00100543	0.0253306	up
ALOX5AP	0.773055	9.10031	4.11132	0.00023493	0.0120296	up
ZNF667-AS1	0.770458	8.29503	5.05707	1.447e-05	0.00336219	up
JAM3	0.769744	7.29627	5.44255	4.56389e-06	0.00201021	up
SPIN1	0.764823	8.37431	3.54033	0.00118147	0.0275779	up
SEC11A	0.763461	10.9848	3.15259	0.00337104	0.0481974	up
CHIC2	0.75962	8.44319	3.98976	0.000333263	0.0145214	up
TSC22D3	0.75941	8.04322	4.64152	4.97984e-05	0.00558302	up
CTSS	0.757166	8.61895	3.92108	0.00040554	0.0161053	up
MOB1A	0.752524	8.16189	4.11847	0.000230128	0.0119581	up
MS4A4A	0.752036	8.63765	4.55311	6.46574e-05	0.00639719	up
PPBP	0.751164	5.77194	3.43453	0.00157989	0.0325306	up
LOC100996517	0.750522	7.53907	4.68032	4.43969e-05	0.00523517	up
SGCE	0.749796	9.80435	3.68824	0.000783105	0.0220348	up
VIM	0.74951	8.94037	3.50199	0.00131314	0.029108	up
IGSF6	0.748618	5.16125	3.50411	0.00130553	0.0289673	up
CLEC10A	0.748474	7.38675	5.64772	2.46754e-06	0.00161978	up
TPSB2	0.744538	8.42113	3.4744	0.00141653	0.0306861	up
CYP4F3	0.741146	3.88814	3.39087	0.00177951	0.0345277	up
TLR8	0.740721	6.08101	5.40566	5.09743e-06	0.00204577	up
NPY6R	0.740033	10.1098	3.72659	0.00070325	0.0208658	up
LOC101930301	0.738266	4.95539	5.68252	2.2232e-06	0.00161978	up
SMS	0.735002	8.72324	3.25823	0.00254529	0.04186	up
CLEC4A	0.730865	6.81292	5.45543	4.3911e-06	0.00201021	up
MSR1	0.730546	5.93044	3.24453	0.00264031	0.042475	up
GSTM5	0.728312	7.5999	3.59556	0.00101397	0.0254059	up
IGFBP3	0.727591	10.4505	3.20945	0.0028992	0.0443626	up
ASB11	0.727268	6.16614	3.1919	0.00303768	0.0455161	up
SNRNP40	0.723417	7.439	5.64722	2.4713e-06	0.00161978	up
PITPNA-AS1	0.721307	7.74144	4.45215	8.7029e-05	0.00731939	up
CD28	0.72109	5.07259	3.25181	0.00258935	0.0422046	up
GIMAP6	0.715588	9.50592	4.15834	0.000205068	0.0111124	up
PSMC3	0.715351	9.75217	3.29012	0.00233657	0.0398891	up
AF086154	0.714384	8.9643	3.25134	0.00259264	0.0422046	up
MTFMT	0.712232	7.60339	4.00147	0.000322263	0.0143324	up
IL1R1	0.7109	7.8926	4.14854	0.000210969	0.0112788	up
RNF166	0.709349	6.95613	4.09395	0.000247002	0.0123372	up
CD46	0.708876	9.04114	3.76955	0.000623195	0.0199387	up
GUCY1B3	0.701224	7.84362	4.698	4.21315e-05	0.00501979	up
ZDHHC20	0.700003	6.50826	4.10254	0.000240963	0.0121416	up
DRAP1	0.696334	8.32809	4.26629	0.000149886	0.00957764	up
ITM2A	0.693525	11.0533	3.13987	0.00348612	0.0491668	up
GDI2	0.691211	10.8991	4.19379	0.000185047	0.010636	up
HCK	0.684919	7.51162	4.42045	9.55159e-05	0.00769374	up
LAP3	0.680567	10.1653	4.4405	9.00571e-05	0.00754048	up
LAPTM5	0.678687	9.95059	4.15662	0.000206095	0.0111124	up
CD1D	0.677249	5.59246	4.87335	2.50269e-05	0.00422539	up
LIX1L	0.676171	8.0731	4.11512	0.000232369	0.0119834	up
TMEM159	0.675431	8.32422	3.37458	0.00186	0.035221	up
ITGAM	0.673395	7.81606	5.71814	1.99816e-06	0.00161978	up
CEP83	0.673322	6.03429	3.29033	0.00233527	0.0398891	up
NLGN4X	0.66974	6.50725	3.64069	0.000894342	0.023835	up
CD1E	0.668354	5.49131	4.23425	0.000164533	0.0101108	up
ILF2	0.666793	9.50772	5.61884	2.69067e-06	0.00161978	up
LOC100132891	0.665076	6.39502	3.23083	0.00273869	0.0431773	up
CMA1	0.663916	6.68576	3.64674	0.000879372	0.0235295	up
XCL1	0.658367	5.65052	3.76088	0.0006386	0.0202056	up
RABAC1	0.657611	10.0823	3.15955	0.00330959	0.0474672	up
KIAA0430	0.657277	6.42529	4.70433	4.13484e-05	0.00500151	up
EPAS1	0.657247	9.51739	3.88463	0.000449902	0.0170641	up
MS4A2	0.656533	4.5071	5.01418	1.64469e-05	0.00342036	up
TRAPPC5	0.652495	8.91548	3.17225	0.00320016	0.0467477	up
CXCL12	0.651843	11.0612	3.74187	0.000673704	0.020517	up
CYB5R3	0.647254	10.8605	3.46973	0.00143482	0.0310128	up
RP1-8B22.1	0.646619	4.80732	7.0315	4.06574e-08	0.000212816	up
GABARAPL2	0.646355	11.8411	3.18563	0.00308864	0.0458803	up
S100P	0.646019	6.15243	4.15979	0.000204211	0.0111124	up
AAED1	0.645545	8.2757	3.68231	0.000796196	0.0222391	up
LBH	0.644174	8.85304	3.80334	0.000566505	0.0189566	up
ARF1	0.643075	8.87432	4.30718	0.000133047	0.00915997	up
LOC101929504	0.641552	5.39656	4.81499	2.97718e-05	0.00442247	up
COTL1	0.641504	7.05844	5.62693	2.62623e-06	0.00161978	up
HPGDS	0.640772	7.75426	3.77456	0.000614451	0.0197696	up
LGALS1	0.638627	12.6891	3.58096	0.00105586	0.0259878	up
TFEC	0.638609	4.62778	3.71201	0.000732629	0.0214317	up
NPC2	0.638184	11.599	4.83077	2.84071e-05	0.00435875	up
TRDV3	0.634579	4.89699	3.6191	0.000949742	0.0245715	up
SLC16A9	0.634287	6.98204	3.14999	0.00339428	0.0483183	up
LYN	0.634123	7.68173	5.42753	4.77412e-06	0.00201021	up
CSF2RA	0.632266	6.07895	6.98543	4.65151e-08	0.000212816	up
PFKM	0.627139	11.1349	3.22839	0.00275652	0.0433687	up
FRZB	0.625829	7.1136	6.78848	8.2859e-08	0.000270783	up
FCHO2	0.624127	6.38541	4.05541	0.000276012	0.0131317	up
ID3	0.623925	10.3011	3.29974	0.00227694	0.0394601	up
GGTA1P	0.623615	9.3049	4.11709	0.000231049	0.0119581	up
RAB8A	0.623525	9.53872	4.91735	2.19535e-05	0.00384987	up
ITGB2	0.622468	7.66027	4.08044	0.000256816	0.0125179	up
FAM103A1	0.622119	8.58124	4.12417	0.00022637	0.0118229	up
C1orf174	0.618938	7.06538	5.03023	1.56774e-05	0.00336294	up
MAD2L2	0.618567	8.01334	4.25837	0.000153383	0.00971965	up
EPB41L3	0.615849	7.57054	4.10289	0.000240714	0.0121416	up
NAIP	0.615666	5.84802	4.55378	6.45298e-05	0.00639719	up
NOV	0.614318	7.51046	3.21388	0.00286527	0.0440889	up
HSD17B11	0.613849	9.75979	3.46582	0.00145027	0.0310814	up
OSBPL11	0.613629	7.14878	3.37267	0.00186969	0.035275	up
ALDH1A1	0.609579	9.29928	3.42061	0.00164109	0.0333406	up
HNRNPH2	0.608818	9.82247	3.66358	0.000838992	0.0228485	up
LST1	0.608363	8.23225	4.91338	2.22147e-05	0.00384987	up
APOE	0.607714	8.6994	3.82549	0.000532097	0.0185551	up
SRGN	0.603249	9.24351	3.40881	0.00169473	0.0338219	up
G3BP2	0.602921	8.0545	3.40017	0.00173506	0.0341064	up
DEPDC7	0.601524	4.03122	3.71636	0.000723738	0.0212805	up
SERPINA1	0.601486	5.98404	4.3864	0.000105539	0.00819863	up
ANXA4	0.598976	9.6759	3.25041	0.00259912	0.0422283	up
PIK3CG	0.59846	5.1093	5.00619	1.68441e-05	0.00346609	up
P2RY8	0.598182	7.10703	3.96115	0.000361703	0.0151037	up
PDE8B	0.595728	6.60393	4.22728	0.000167899	0.010161	up
COG3	0.595164	6.21529	5.12746	1.17248e-05	0.00315549	up
ZNF675	0.594728	3.7321	3.7022	0.000753059	0.021811	up
RP3-327A19.5	0.590268	5.65993	3.52129	0.0012452	0.0284236	up
PTPRC	0.590158	5.87781	3.93014	0.000395202	0.015828	up
CCDC170	0.589283	5.267	4.54255	6.67028e-05	0.00639719	up
ETS1	0.588843	7.30704	4.83287	2.82305e-05	0.00435875	up
RBX1	0.588767	10.5955	3.87699	0.000459772	0.0171578	up
LOC100505592	0.588638	5.43532	4.70661	4.10703e-05	0.00500151	up
LOC101930405	0.588301	5.42423	3.33516	0.00206951	0.0375434	up
PHTF2	0.587192	5.98625	4.74738	3.63923e-05	0.0047572	up
CPNE2	0.586992	8.65597	3.62228	0.000941375	0.0244993	up
PDGFD	0.586727	9.14564	3.80863	0.000558103	0.0189143	up
SUPT16H	0.585198	7.69501	4.59583	5.69998e-05	0.00600888	up
LOC101930059	-0.586539	7.09419	-3.26872	0.00247475	0.0410132	down
LRP4	-0.586998	7.07492	-3.52081	0.00124684	0.0284236	down
ANKRD23	-0.589947	6.28089	-3.94995	0.000373462	0.0153381	down
RP11-96D1.11	-0.590818	4.96786	-5.53147	3.49613e-06	0.00190423	down
PHLPP2	-0.591161	6.16596	-5.86594	1.28361e-06	0.00122349	down
SPOCK2	-0.591618	7.72167	-5.41742	4.92096e-06	0.00201021	down
DISP1	-0.595364	7.12583	-3.51686	0.00126049	0.0285494	down
COX3	-0.598078	10.4239	-3.15789	0.00332418	0.0476466	down
LOC100506473	-0.602453	6.24895	-6.58703	1.50054e-07	0.000312059	down
BMPR1B	-0.603671	5.07381	-5.69168	2.16304e-06	0.00161978	down
RPL38	-0.604536	10.5886	-4.10688	0.000237958	0.012053	down
TRNP1	-0.604923	6.99385	-5.10889	1.2394e-05	0.00318567	down
SLC9A3R1	-0.605032	7.93099	-3.70407	0.000749138	0.0217478	down
PPIL1	-0.609864	9.69854	-3.71697	0.000722501	0.0212805	down
BNC2	-0.61308	6.44863	-4.36961	0.000110856	0.00845947	down
RNF182	-0.614662	4.55942	-3.54927	0.00115267	0.0272683	down
UNC45B	-0.616819	10.8011	-4.04149	0.00028728	0.0134608	down
C1orf168	-0.618967	5.50321	-4.5404	6.71266e-05	0.00639719	down
NSG1	-0.625429	7.34878	-4.53245	6.87184e-05	0.00644263	down
ARHGEF3	-0.625505	9.48119	-4.3251	0.000126266	0.00892417	down
RP11-480A16.1	-0.626989	8.01862	-4.49003	7.78588e-05	0.00688717	down
GRAMD1C	-0.62699	4.76085	-3.22741	0.0027638	0.0433864	down
LOC100507477	-0.629896	7.17934	-4.3067	0.000133232	0.00915997	down
SECISBP2L	-0.632917	8.21069	-3.36235	0.00192274	0.0359351	down
C21orf62	-0.638797	6.21578	-3.98147	0.000341264	0.0147364	down
CDH3	-0.639647	6.32088	-3.69636	0.000765489	0.0218547	down
HOOK1	-0.642136	5.73331	-4.03724	0.000290817	0.0134671	down
LINC00282	-0.64415	5.3234	-4.35126	0.000116972	0.00858454	down
AMOTL2	-0.644617	9.50919	-3.41836	0.00165117	0.033387	down
MSS51	-0.651336	5.67284	-3.81189	0.000552968	0.018796	down
HFE2	-0.654649	8.95363	-3.88296	0.000452039	0.0170641	down
S100A10	-0.658957	9.40452	-4.08988	0.000249919	0.0123995	down
KIAA1522	-0.659052	7.38692	-5.3576	5.88711e-06	0.00227051	down
LOC100131303	-0.661616	5.05151	-5.49665	3.88071e-06	0.00197971	down
REST	-0.662808	7.32892	-5.59905	2.85503e-06	0.00167466	down
IBA57-AS1	-0.663495	4.15881	-3.67831	0.00080515	0.0223798	down
SLC51A	-0.663759	4.93146	-3.73447	0.000687858	0.0207746	down
PCDHA1	-0.665814	6.6173	-4.23997	0.000161822	0.00997798	down
SYNPO2L	-0.666245	10.8479	-3.49705	0.00133111	0.0293924	down
RP1-78O14.1	-0.667748	3.49379	-3.13188	0.00356041	0.0497323	down
FAM212B-AS1	-0.667976	6.52671	-4.91858	2.18732e-05	0.00384987	down
IGSF5	-0.669949	7.67272	-3.48199	0.00138736	0.0301981	down
CNGA1	-0.675521	5.32706	-6.6746	1.1587e-07	0.000294516	down
SLC4A4	-0.679928	6.01761	-4.65653	4.76356e-05	0.00547594	down
SUSD4	-0.68199	6.8264	-3.46443	0.00145579	0.0310946	down
ALX3	-0.682377	5.80287	-3.66696	0.00083112	0.0227153	down
ZBED9	-0.68675	4.78642	-4.28647	0.000141331	0.00943196	down
LOC101926918	-0.688169	6.98906	-4.92069	2.17358e-05	0.00384987	down
LINC00326	-0.688306	3.68792	-3.32922	0.00210298	0.0378011	down
CPA4	-0.689187	6.4278	-3.41241	0.00167816	0.0335867	down
LOC100652824	-0.689419	5.27219	-6.59754	1.45465e-07	0.000312059	down
FBXW12	-0.693253	5.8828	-4.03881	0.000289505	0.0134608	down
KCNT2	-0.695157	6.25446	-3.40274	0.00172294	0.0340783	down
FAM21C	-0.697301	10.4536	-4.55038	6.51801e-05	0.00639719	down
CDH13	-0.700628	8.87943	-3.33409	0.00207549	0.037611	down
ANXA9	-0.70287	5.39829	-3.39371	0.0017658	0.0344353	down
CSDC2	-0.703535	8.78113	-3.67103	0.00082171	0.0225931	down
FAM155B	-0.703776	9.04816	-4.16784	0.000199502	0.0110504	down
LXN	-0.704717	8.75181	-3.55038	0.00114912	0.0272319	down
LINC00261	-0.708635	4.93579	-3.23463	0.002711	0.042948	down
EFNB3	-0.710836	6.65547	-4.67083	4.5662e-05	0.0053294	down
MYO5C	-0.716153	7.7932	-4.13399	0.000220035	0.0116248	down
MEDAG	-0.717097	6.63772	-4.76821	3.42108e-05	0.0046308	down
SLC28A3	-0.718574	5.17988	-3.22105	0.00281104	0.0437304	down
CARNS1	-0.722008	7.42488	-3.3269	0.00211624	0.0378873	down
TGM1	-0.723833	7.17394	-3.13105	0.00356815	0.0497714	down
DDR1	-0.723967	9.27198	-5.51986	3.61999e-06	0.00192583	down
CA9	-0.736165	7.0441	-4.7512	3.59822e-05	0.00473062	down
PCP4	-0.740824	6.7213	-3.24576	0.00263162	0.0424549	down
WIF1	-0.745007	4.15692	-3.44183	0.0015487	0.0322038	down
GPR1	-0.750155	4.85154	-3.32629	0.00211968	0.0379123	down
LOC101243545	-0.750574	8.48768	-3.74147	0.000674453	0.020517	down
CC2D2B	-0.75387	5.9349	-5.09823	1.27954e-05	0.0032241	down
ACSBG2	-0.755752	4.67018	-3.44506	0.00153506	0.0320446	down
FAM150B	-0.759931	5.03136	-3.63294	0.000913846	0.024063	down
RSPO1	-0.761399	6.61287	-4.45711	8.57705e-05	0.00724017	down
TMEM176A	-0.774696	10.0302	-3.70074	0.000756145	0.0218404	down
LINC00520	-0.796794	8.2513	-7.16637	2.74498e-08	0.000209314	down
LOC102725271	-0.804827	7.50379	-4.40597	9.96588e-05	0.00788856	down
MYO5B	-0.806905	4.95399	-4.10833	0.000236966	0.012053	down
SMTNL2	-0.811417	6.92235	-3.61142	0.000970268	0.0248554	down
PPL	-0.815002	7.72554	-4.24477	0.000159577	0.00991979	down
ANXA3	-0.819335	9.16255	-4.8721	2.51204e-05	0.00422539	down
IER3	-0.822326	9.7621	-4.26014	0.000152597	0.00969669	down
DMKN	-0.823185	6.23619	-3.96232	0.000360489	0.0151036	down
ARNT2	-0.837841	6.61441	-5.63434	2.56855e-06	0.00161978	down
GPM6A	-0.840173	6.78704	-4.31977	0.000128245	0.00902002	down
CBLN2	-0.847215	5.75679	-4.15809	0.000205219	0.0111124	down
AK096592	-0.85852	6.60209	-5.38186	5.47426e-06	0.00215913	down
RP11-382B18.4	-0.860184	4.11906	-3.52044	0.00124811	0.0284236	down
WT1	-0.860972	6.94257	-4.22201	0.000170492	0.0102825	down
EPHB6	-0.87081	7.32329	-3.55028	0.00114945	0.0272319	down
IL18	-0.875517	6.14407	-4.57228	6.11023e-05	0.00627773	down
PLEK2	-0.878867	7.05671	-5.02475	1.59361e-05	0.00336294	down
CST6	-0.885924	6.12486	-5.11091	1.23194e-05	0.00318567	down
CD200	-0.900833	7.56853	-5.08511	1.3307e-05	0.00323842	down
CGN	-0.904289	6.08916	-5.14566	1.11038e-05	0.00313592	down
MUC16	-0.908908	5.47677	-3.60165	0.000996949	0.0251724	down
PDZK1IP1	-0.92367	5.74515	-4.07211	0.000263053	0.0126954	down
TUFT1	-0.929748	7.1618	-6.02154	8.06054e-07	0.00110995	down
PKHD1L1	-0.935018	8.01201	-4.03905	0.000289305	0.0134608	down
PTPRZ1	-0.976718	5.96516	-4.38974	0.000104514	0.00816457	down
SLC26A9	-0.979618	7.91058	-4.73768	3.74552e-05	0.00484083	down
PRR15L	-0.979746	5.93266	-3.88788	0.000445759	0.0169953	down
DSC3	-0.987092	4.27578	-4.08734	0.000251758	0.0124389	down
LINC01018	-1.0386	5.4114	-3.68319	0.000794234	0.0222114	down
MGARP	-1.04439	7.68619	-5.62659	2.62891e-06	0.00161978	down
SOD2	-1.05327	8.74169	-3.87478	0.00046267	0.0172098	down
KDR	-1.06066	9.26028	-4.96778	1.88891e-05	0.00351307	down
C1orf105	-1.08959	8.01189	-3.97908	0.000343609	0.0147752	down
CLDN1	-1.11584	6.37712	-3.8708	0.00046793	0.0172503	down
LRRN4	-1.13207	6.10794	-3.39182	0.00177491	0.034508	down
ALOX15	-1.14892	7.00351	-3.24448	0.00264063	0.042475	down
TCEAL2	-1.15602	7.82669	-4.79538	3.15585e-05	0.00451128	down
C19orf33	-1.18528	7.05977	-3.34697	0.00200448	0.0367691	down
KLK11	-1.36603	7.86898	-3.38462	0.00180999	0.034707	down
PRR9	-1.38097	5.31257	-3.78248	0.000600884	0.0195997	down
FAM110C	-1.38821	7.4815	-4.74184	3.69961e-05	0.00480865	down
FLRT3	-1.4377	6.92499	-4.47847	8.055e-05	0.00706001	down
MAL2	-1.44666	7.02013	-4.42728	9.36207e-05	0.00769374	down
SBSPON	-1.51434	6.49267	-5.87751	1.23991e-06	0.00122349	down
UPK1B	-1.66059	7.20759	-3.74628	0.000665392	0.0204221	down
LRP2	-1.72991	5.95614	-4.82093	2.92507e-05	0.00437346	down
BNC1	-1.74046	6.09824	-5.13925	1.13186e-05	0.00315549	down
MSLN	-1.95801	7.41211	-3.93343	0.000391502	0.0157918	down
NMU	-2.06976	6.76619	-5.18576	9.84862e-06	0.00294612	down
PRG4	-2.34159	8.39424	-3.77366	0.000616017	0.0197921	down
